# Supplementary material for: Untargeted Analysis of Lemna minor Metabolites: Workflow and Prioritization Strategy Comparing Highly Confident Features between Different Mass Spectrometers
Source: Metabolites. 2021 Dec 2;11(12):832. doi: 10.3390/metabo11120832 (PMC8706044; doi:10.3390/metabo11120832)
Supplement: Supplementary file 1 [file metabolites-11-00832-s001.zip]

Archive with 1 entries (1 files):
- metabolites-1409936-supplementary.pdf
